# Supplementary material for: A Clinical and Molecular Comparative Analysis of KRAS Exon 2 and KRAS Non-Exon 2 Mutated Colorectal Cancer
Source: Cancers (Basel). 2026 Jul 5;18(13):2158. doi: 10.3390/cancers18132158 (PMC13359703; doi:10.3390/cancers18132158)
Supplement: Supplementary file 1 [file cancers-18-02158-s001.zip]

Archive with 1 entries (1 files):
- cancers-4370588-supplementary.pdf
